# Supplementary material for: The Imbalance of MMP-2/TIMP-2 and MMP-9/TIMP-1 Contributes to Collagen Deposition Disorder in Diabetic Non-Injured Skin
Source: Front Endocrinol (Lausanne). 2021 Oct 27;12:734485. doi: 10.3389/fendo.2021.734485 (PMC8579102; doi:10.3389/fendo.2021.734485)
Supplement: Supplementary file 2 [file DataSheet_1.xlsx › [content_types].xml]

<?xml version="1.0"?>
<Types xmlns:xsi="http://www.w3.org/2001/XMLSchema-instance" xmlns:xsd="http://www.w3.org/2001/XMLSchema" xmlns="http://schemas.openxmlformats.org/package/2006/content-types">
  <Default Extension="bin" ContentType="application/vnd.openxmlformats-officedocument.spreadsheetml.printerSettings" />
  <Default Extension="rels" ContentType="application/vnd.openxmlformats-package.relationships+xml" />
  <Default Extension="xml" ContentType="application/xml" />
  <Override ContentType="application/vnd.openxmlformats-officedocument.spreadsheetml.sheet.main+xml" PartName="/xl/workbook.xml" />
  <Override ContentType="application/vnd.openxmlformats-officedocument.spreadsheetml.worksheet+xml" PartName="/xl/worksheets/sheet1.xml" />
  <Override ContentType="application/vnd.openxmlformats-officedocument.spreadsheetml.worksheet+xml" PartName="/xl/worksheets/sheet2.xml" />
  <Override ContentType="application/vnd.openxmlformats-officedocument.spreadsheetml.sharedStrings+xml" PartName="/xl/sharedStrings.xml" />
  <Override ContentType="application/vnd.openxmlformats-officedocument.spreadsheetml.styles+xml" PartName="/xl/styles.xml" />
</Types>
