# Supplementary material for: The Imbalance of MMP-2/TIMP-2 and MMP-9/TIMP-1 Contributes to Collagen Deposition Disorder in Diabetic Non-Injured Skin
Source: Front Endocrinol (Lausanne). 2021 Oct 27;12:734485. doi: 10.3389/fendo.2021.734485 (PMC8579102; doi:10.3389/fendo.2021.734485)
Supplement: Supplementary file 2 [file DataSheet_1.xlsx › xl/_rels/workbook.xml.rels]

<?xml version="1.0"?>
<Relationships xmlns:xsi="http://www.w3.org/2001/XMLSchema-instance" xmlns:xsd="http://www.w3.org/2001/XMLSchema" xmlns="http://schemas.openxmlformats.org/package/2006/relationships">
  <Relationship Target="/xl/worksheets/sheet1.xml" Type="http://schemas.openxmlformats.org/officeDocument/2006/relationships/worksheet" Id="rId1" />
  <Relationship Target="/xl/worksheets/sheet2.xml" Type="http://schemas.openxmlformats.org/officeDocument/2006/relationships/worksheet" Id="rId2" />
  <Relationship Target="/xl/sharedStrings.xml" Type="http://schemas.openxmlformats.org/officeDocument/2006/relationships/sharedStrings" Id="rId4" />
  <Relationship Target="/xl/styles.xml" Type="http://schemas.openxmlformats.org/officeDocument/2006/relationships/styles" Id="rId3" />
</Relationships>
