# Supplementary material for: The Imbalance of MMP-2/TIMP-2 and MMP-9/TIMP-1 Contributes to Collagen Deposition Disorder in Diabetic Non-Injured Skin
Source: Front Endocrinol (Lausanne). 2021 Oct 27;12:734485. doi: 10.3389/fendo.2021.734485 (PMC8579102; doi:10.3389/fendo.2021.734485)
Supplement: Supplementary file 4 [file DataSheet_3.xlsx]

## Sheet: Sheet1
Figure 1
Human skin masson
DM
Normal
RNA-seq
		NG(FPKM)			HG(FPKM)				NG(FPKM)			HG(FPKM)				NG(FPKM)			HG(FPKM)
Geen	Gene ID	HDF1 Expression	HDF2 Expression	HDF3 Expression	HDF4 Expression	HDF5 Expression	HDF6 Expression		HDMEC1 Expression	HDMEC2 Expression	HDMEC3 Expression	HDMEC4 Expression	HDMEC5 Expression	HDMEC6 Expression		HEK1 Expression	HEK2 Expression	HEK3 Expression	HEK4 Expression	HEK5 Expression	HEK6 Expression
COL1A2	1278	1809.58	1686.38	1546.48	1129.22	1084.6	1172.82		3.39	2.8	2.91	2.4	2.07	2.35		0.01	0.01	0.04	0.06	0.03	0.04
FPRM+1		1810.58	1687.38	1547.48	1130.22	1085.6	1173.82		4.39	3.8	3.91	3.4	3.07	3.35		1.01	1.01	1.04	1.06	1.03	1.04
log2(FPRM+1)		10.8222	10.7206	10.5957	10.1424	10.0843	10.197		2.13422	1.926	1.96717	1.76553	1.61824	1.74416		0.0143553	0.0143553	0.0565835	0.0840643	0.0426443	0.0565835
COL1A1	1277	2341.39	2019.91	1819.99	1277.91	1175.49	1373.9		0.44	0.95	0.26	0.24	0.01	0.08		2.9	2.61	4.43	3.08	3.49	3.24
FPRM+1		2342.39	2020.91	1820.99	1278.91	1176.49	1374.9		1.44	1.95	1.26	1.24	1.01	1.08		3.9	3.61	5.43	4.08	4.49	4.24
log2(FPRM+1)		11.1938	10.9808	10.8305	10.3207	10.2003	10.4251		0.526069	0.963474	0.333424	0.31034	0.0143553	0.111031		1.96347	1.852	2.44095	2.02857	2.16672	2.08406
Figure 2
RNA-seq
		NG(FPKM)			HG(FPKM)
Geen	Gene ID	HDF1 Expression	HDF2 Expression	HDF3 Expression	HDF4 Expression	HDF5 Expression	HDF6 Expression
MMP9	4318	0.22	0.43	0.2	1.25	0.94	1.08
FPRM+1		1.22	1.43	1.2	2.25	1.94	2.08
log2(FPRM+1)		0.286881	0.516015	0.263034	1.16993	0.956057	1.05658
TIMP1	7076	6390.27	5800.12	6131.53	7664.44	7245.74	7157.35
FPRM+1		6391.27	5801.12	6132.53	7665.44	7246.74	7158.35
log2(FPRM+1)		12.6419	12.5021	12.5823	12.9042	12.8231	12.8054
MMP2	4313	546.97	507.16	504.29	485.07	460.38	481.55
FPRM+1		547.97	508.16	505.29	486.07	461.38	482.55
log2(FPRM+1)		9.09795	8.98914	8.98097	8.92502	8.84981	8.91453
TIMP2	7077	507.42	472.06	473.25	421.16	404.29	407.15
FPRM+1		508.42	473.06	474.25	422.16	405.29	408.15
log2(FPRM+1)		8.98988	8.88588	8.8895	8.72165	8.66281	8.67296
Figure 3 (deals see qPCR excel)
q-PCR	cq				q-PCR	cq					MMP9			MMP2
sample	GAPDH	MMP9	TIMP1		sample	GAPDH	MMP2	TIMP2			sample	2-delta delta Ct		sample	2-delta delta Ct
HDF1	17.7	32.54	18.37		HDF1	16.54	20.12	25.5			HDF1	2.23974		HDF1	0.997692
	18.01	32.62	18.34			16.36	19.95	25.12			HDF2	0.387786		HDF2	0.990801
	18.38	32.28	18.31			16.62	20.18	25.52			HDF3	1.15136		HDF3	1.01162
											HDF4	3.39482		HDF4	0.356424
HDF2	16.81	33.29	18		HDF2	14.28	18.81	26.08			HDF5	2.71949		HDF5	0.343092
	16.24	32.62	18.67			14.6	19.04	25.89			HDF6	2.93494		HDF6	0.498846
	16.4	33.63	19.32			15.03	19.02	26.21
HDF3	15.44	31.65	17.17		HDF4	24.08	28.08	35.58			TIMP1			TIMP2
	15.44	30.9	17.21			24.08	28.06	33.55			sample	2-delta delta Ct		sample	2-delta delta Ct
	15.69	30.96	17.11			24.19	28.12	33.39			HDF1	1.94306		HDF1	0.941696
											HDF2	0.529732		HDF2	1.08172
HDF4	16.56	29.93	16.87		HDF5	24.38	28.69	34.9			HDF3	0.971532		HDF3	0.981686
	16.34	28.9	16.73			24.97	28.5	N/A			HDF4	2.40883		HDF4	0.307431
	16.52	30.7	17.03			25.23	28.98	N/A			HDF5	2.44246		HDF5	0.263036
											HDF6	2.51112		HDF6	0.390483
HDF5	16.97	31.53	17.14		HDF6	15.7	21.6	27.11
	16.69	31.29	17.2			16.21	21.33	27.01
	17.07	30.41	17.31			16.86	21.44	27.09			MMP9/TIMP1			MMP2/TIMP2
											HDF1	0.852686		HDF1	1.05946
HDF6	18.6	32.21	18.66								HDF2	0.732043		HDF2	0.915945
	18.29	33.29	18.85								HDF3	0.985093		HDF3	1.03049
	18.25	32.67	18.45								HDF4	1.40932		HDF4	1.15936
											HDF5	1.11342		HDF5	1.30435
											HDF6	1.16878		HDF6	1.27751
Figure 4
Relative Expression
MMP9			TIMP1			MMP9/TIMP1
NG	HG		NG	HG		NG	HG
0.216331	0.551983		1.0456	1.3471		0.206896	0.409757
0.346423	0.706767		1.2434	1.44443		0.278609	0.489304
0.281377	0.629375		1.1445	1.39576		0.242752	0.449531
MMP2			TIMP2			MMP2/TIMP2
NG	HG		NG	HG		NG	HG
0.342483	0.291897		0.643264	0.357328		0.532414	0.816889
0.408811	0.318143		0.742625	0.421661		0.550494	0.7545
0.375647	0.30502		0.692945	0.389494		0.541454	0.785694
Figure 5
Cell-IHC
MMP9
NG					HG
TIMP1
NG					HG
																MMP9/TIMP1
																NG	HG
																0.944218	1.18585
																0.947719	1.16415
MMP2																0.94026	1.21428
NG					HG
																MMP2/TIMP2
																NG	HG
																1.03022	1.12599
																1.02088	1.11752
																1.07322	1.136
TIMP2
NG					HG
Relative Expression
MMP9			TIMP1
NG	HG		NG	HG
0.445696	0.682847		0.472027	0.575828
0.482184	0.706318		0.508784	0.606726
0.403677	0.655299		0.429325	0.53966
MMP2			TIMP2
NG	HG		NG	HG
0.524248	0.465012		0.50887	0.412979
0.548038	0.495742		0.536831	0.443611
0.512263	0.430292		0.477315	0.378776
Figure 6
Normal group
Normal-SB group
HDF/STZ-DMSO group
HDF/STZ-SB group
